# Supplementary material for: %polynova_2way: A SAS macro for implementation of mixed models for metabolomics data
Source: PLoS One. 2020 Dec 15;15(12):e0244013. doi: 10.1371/journal.pone.0244013 (PMC7737964; doi:10.1371/journal.pone.0244013)
Supplement: S1 Data — (CSV) [file pone.0244013.s001.csv]

Pig	pen	Trx1	Trx2	Sex	4-pyridoxate	fumarate_malate	glycocholate	guanine	guanosine	hippurate	kynurenine	lactate	sorbitol	taurocholate	uridine	xanthine	acetylcholine	adenosine	anthranilic_acid	arginine	betaine	carnitine	choline	creatinine	cytosine	glutamine	glycine_T	histamine	homocysteine	isoleucine	kynurenic_acid	leucine	lysine	methionine_T	ornithine	oxalate	phenylalanine_T	serine	tyrosine_T	xanthosine	Oleyl-carnitine	C32:1_PC	C32:0_PC	C34:2_PC	C34:1_PC	C36:4_PC-A	C36:4_PC-B	C36:3_PC	C36:2_PC
15	6	N	CON	M	0.33	0.36	5.37	1.89	13.66	2	0.45	12.65	14.52	4.53	13.97	5.5	165826.58	293334779.6	37256.5	467334.5	87157737.03	22132534.8	157154447.3	160311.65	2375591.97	159140824.9	12898.42	2159698.34	2930.73	129665070.5	439.47	233194578.9	138517771.4	4665702.66	20094.84	0.02	29045963.55	3965208.29	363306.57	43054509.23	276823.57	1300000000	461000000	2880000000	3130000000	3260000000	3260000000	3110000000	3520000000
26	12	N	CON	F	0.34	0.3	4.2	1.97	14.3	3.33	0.26	11.62	7.25	1.96	12.8	4.32	79838.77	220967682.4	29963.56	434748	100106982.8	19084106.32	130711261.1	136329.51	2591146.47	139959629.9	13054.85	2003085.2	3022.37	102260353.9	548.7	186644867.4	126992480.3	3061796.41	14278.7	0.02	21447004.05	2242038.57	253392.33	35134312.51	206918.8	1080000000	974000000	2980000000	3470000000	2370000000	2370000000	3140000000	3310000000
27	12	N	CON	M	0.22	0.48	2.05	2	12.33	2.27	0.24	9.67	8.65	0.96	12.31	3.64	74810.1	203199331.4	29670.07	574282.62	102188938.6	18313405.56	113252696.1	169102.2	1635891.9	139531745.1	9369.34	1624052.85	3194.27	102604953.2	340.02	196178407.8	125653428.1	6498803.14	15854.65	0.02	22279090.31	1439110.73	180108.93	41803658.8	371493.11	913000000	458000000	2660000000	2830000000	2580000000	2580000000	2640000000	2930000000
22	11	N	CON	M	0.32	0.29	7.41	2.5	15.18	4.46	0.26	7.03	10.51	3.42	14.15	4.03	66573.03	268142639	26581.72	243241.46	86181532.14	16884262.05	113827412.4	153814.99	1680725.32	143738522.9	12072.4	1463055.14	3011.53	109208109.1	236.65	206318539.7	129754544.7	4942551.73	19480.1	0.01	25094188.78	1999652.8	243449.96	44193617.3	224649.34	1070000000	605000000	2450000000	3170000000	2850000000	2850000000	2840000000	3240000000
8	5	N	CON	M	0.34	0.3	4.49	2.49	14.12	1.04	0.19	7.51	10.64	2.28	14.36	3.72	113833.32	277800116.1	31048.19	303301.11	88619224.79	19193399.97	121461281.2	122043.61	1628399.03	138612771.9	11817.98	1901676.11	3080.93	116912241.4	472.38	204481884.3	127045821.7	3906489.85	18103.43	0.02	26339870.5	2176110.35	240301.39	41839784.1	351942.69	769000000	485000000	2780000000	2850000000	2190000000	2190000000	2420000000	2860000000
14	6	N	CON	F	0.31	0.28	5.16	2.5	14.61	2.91	0.25	9.18	8.03	5.14	16.1	5.75	54339.42	267523041	31562.5	150232.36	58120914.81	19777710.24	92993817.91	123759.78	2029164.46	134366405.8	11221.75	2004727.06	3330.55	114561721.2	237.89	212597660.4	119279315.9	3328407.3	22461.42	0.02	23738284.46	3136682.04	267653.82	37201761.3	406280.73	926000000	726000000	2800000000	3140000000	2950000000	2950000000	2910000000	3040000000
4	5	N	CON	M	0.14	0.28	4.87	0.96	10.99	1.2	0.23	8.61	7.29	3.46	12.89	3.96	142164.25	232072122.3	31608.24	173952.55	95215828.72	18263202.7	122964567.9	207722.36	1544951.4	134820416.3	9239.85	1792358.19	3198.28	113758555.2	459.91	209003365.3	118144165.7	4007175.62	19494.89	0.02	22769362.43	1693269.53	195453.38	37878732.34	420326.53	1040000000	535000000	2250000000	2420000000	3010000000	3010000000	2840000000	2780000000
28	11	N	CON	F	0.22	0.57	4.06	1.89	19.13	1.43	0.26	13.73	14.37	2.24	20.43	7.49	75215.41	298308419.1	39748.65	326675.82	69637287.38	14765119.4	108869459.8	209949.46	1759828.05	120401022.1	9750.24	1884972.82	2570.57	107175822.2	150.89	204536299.4	109397816.4	6281026.43	17902	0.03	27714272.67	1888797.36	382772.68	44442727.13	541632.47	822000000	460000000	2360000000	2510000000	2610000000	2610000000	2930000000	3010000000
9	1	P	CON	F	0.36	0.24	2.55	2.58	13.77	1.7	0.24	7.59	8.49	1.96	15.47	5.56	160537.23	253247593.3	40300.57	178839.42	115111662.8	22210865.8	169895369.3	193726.47	3149860.66	139461998.3	16737.31	3062299.54	2506.02	117107900.7	525.34	197913203.6	127883275.4	3437284.22	16587.17	0.01	26194685.1	3026734.84	264525.66	44069397.44	377428.36	786000000	354000000	2420000000	2720000000	2670000000	2670000000	2590000000	2820000000
36	16	P	CON	M	0.43	0.26	3.43	1.86	13.88	4.81	0.43	7.86	11.49	1.5	13.08	3.8	146514.99	205993064	35920.99	440123.77	97387355.67	19228672.04	138787714.9	123096.81	2559560.41	140996018.3	9752.7	2105763.06	1329.37	104885654.6	542.28	199613944.6	127782502.2	4363845.37	15356.72	0.01	25821356.6	1705397.08	317244.94	39029826.41	159242.03	978000000	607000000	2370000000	2600000000	2320000000	2320000000	2820000000	3070000000
2	2	P	CON	F	0.34	0.37	6.4	2.93	16.27	1.81	0.22	8.41	14.88	2.78	18.13	5.73	83895.76	256981775.9	35727.59	348356.65	66207711.37	19085280.04	103927560.1	152570.51	2165086.73	146370334.7	13294.33	1996846.75	4236.72	138524330.8	553.36	230609653.9	130034933.6	7199555.23	22195.58	0.01	27656443.45	3069976.67	224910.3	41200282.97	270119.89	874000000	709000000	2490000000	3390000000	2690000000	2690000000	3240000000	3590000000
18	17	P	CON	F	0.32	0.35	5.43	2.67	16.77	1.73	0.23	10.26	13.28	4.71	16.06	5.63	104616.17	301683125.1	30497.17	176894.88	111906555.2	20258947.52	138392179.1	154160.16	1978654.37	151788954	11837.12	2125781.04	2793.5	106077669.3	373.65	200534221.4	132065404.4	3176862.74	14701.82	0.01	25432923.16	2305534.23	270442.81	43377857.22	1578042.5	1070000000	335000000	2840000000	2730000000	2250000000	2250000000	2730000000	2760000000
1	2	P	CON	M	0.35	0.25	3.07	2.48	14.63	2.17	0.3	11.79	8.31	2.33	15.15	4.99	81677.8	316303171.1	38193.34	231729.46	76357613.57	19413168.23	101637381.7	151350.62	1860578.65	142595250.6	10780.45	1648625.1	4323.84	102851455.1	113.61	197935587.5	129070086.8	4172281.35	15836.79	0.02	20810829.45	1577348.67	211350.7	38454046.16	236730.26	967000000	769000000	2680000000	3460000000	3380000000	3380000000	3030000000	3560000000
10	1	P	CON	M	0.25	0.23	5.19	1.82	11.63	1.44	0.36	7.56	8.04	5.59	12.73	3.76	54858.57	348225879.6	32676.51	287801.85	67685919.1	22061347.77	108912226.9	177366.11	1865653.99	146561458.9	10428.37	2125362.75	3574.44	147307773.8	454.55	245572709.1	125113852.2	8296270.75	26072.12	0.02	26865424.78	2634304.69	435727.1	39056892.57	387003.84	816000000	501000000	2200000000	2850000000	2560000000	2560000000	2530000000	2610000000
32	17	P	CON	F	0.2	0.44	3.92	2	13.5	1.95	0.37	9.04	8.86	2.35	13.73	3.86	93041.73	247138344.7	23919.67	296957.42	80799985.29	14968189.06	100711135.4	135062.48	1429474.64	118557174.9	10460.8	1386387.43	4261.7	103982868.5	393.52	189591715.5	107537516	6442545.3	15785.85	0.02	18172144.62	1991200.17	319288.1	27920054.83	282438.21	971000000	677000000	3060000000	3330000000	2990000000	2990000000	3190000000	3260000000
24	16	P	CON	M	0.26	0.39	6.85	1.39	15.94	1.55	0.47	12.56	10.18	5.51	17.38	4.94	44158.78	293327517.9	27783.11	216120.53	62908706.65	18394248.26	99585726.8	140960.5	1431174.91	124927035.9	9667.94	1609392.14	3312.4	99760917.35	386.49	196847401.8	113182767.2	4766348.65	19744.19	0.03	21585500.94	1554643.07	262329.98	37325959.82	587290.98	974000000	562000000	2840000000	2710000000	3260000000	3260000000	3340000000	3570000000
31	14	N	HFFtwo	F	0.28	0.63	15.75	1.73	10.9	0.47	1.04	9.91	5.6	14.59	14.44	4.61	60808.01	182547459.5	26471.02	972345.02	21145229.3	28300109.19	80542357.4	78122.31	1767238.05	127713841.5	12212.9	1810217.04	6833.56	164885549.4	714.89	257461475.9	113400890.8	10997279.22	19360.73	0.02	28626332.34	3582979.67	319964.12	23876174.44	627034.51	1110000000	1000000000	1680000000	2080000000	2120000000	2120000000	2100000000	2410000000
33	15	N	HFFtwo	F	0.14	0.34	10.48	1.48	9.34	0.85	0.98	9.62	7.62	14.24	10.6	3.98	58252.23	248414272.9	29891.48	506867.98	35635335.89	27678957.47	82927987.48	117268.38	1469530.17	137636425	9757.56	1575729.71	4805.55	131601290.5	1324.26	239206312.7	124883984.9	8926064.38	23101.81	0.02	28074140.02	3476189.5	277918.34	27535503.33	565021.82	1230000000	494000000	1920000000	2330000000	2160000000	2160000000	2330000000	2630000000
30	14	N	HFFtwo	M	0.18	0.51	16.59	2.23	14.31	0.71	0.21	8.83	6.6	19.18	13.7	3.58	55315.87	245349360.9	26392.41	641961.39	21266652.84	26920943.32	76838003.25	102502.24	1606958.34	137939001.2	11964.75	1816119.63	6698.12	148624542.4	267.71	249181802.7	123294541.4	10937010.06	20658.59	0.02	33436800.78	3934657.74	301283.94	30379581.56	659676.3	1260000000	1170000000	1990000000	2380000000	2330000000	2330000000	2560000000	2690000000
23	13	N	HFFtwo	M	0.24	0.41	11.09	1.3	7.6	0.96	0.98	13.1	7.35	8.38	10.87	3.47	37486.98	189751264.1	24637.39	516824.16	28310466.19	21000899.63	62373664.28	149448.62	1083886.65	103136541.5	7527.68	1124689.78	5510.76	145783126.1	853.21	236099447	93423294.46	10033762.63	21246.11	0.02	26682408.56	2081232.73	442301.17	16425531.72	530743.71	1650000000	1120000000	2280000000	2880000000	2680000000	2680000000	3100000000	3400000000
37	13	N	HFFtwo	F	0.16	0.46	8.6	0.84	9.59	0.3	1.15	14.94	8	10.24	10.4	3.58	49450.43	189474917.5	24867.13	644601.48	12679835.8	22537773.17	69036023.81	91293.3	1341801.64	109063866.6	8657.97	1435755.89	5624.04	161960752.2	1590.31	273813393.5	99116981.26	11157779.57	26260.93	0.05	28886385.29	4294718.01	463727.67	21779993.42	955029.83	1400000000	1200000000	1520000000	2650000000	2250000000	2250000000	2260000000	2550000000
34	19	P	HFFtwo	M	0.12	0.39	5.45	1.77	10.05	0.52	0.62	12.28	6.85	1.98	3.18	2.61	161546.51	.	27120.99	993731.39	48756954.01	27583870.67	89036346.95	91376.59	1372688.35	91828071.58	6519.23	1119921.02	5400.19	173167238.3	809.55	282919563.3	82723704.85	8090488.95	23732.88	0.02	23141280.19	1260097.02	378696.88	22735408.11	1048554.9	1280000000	1170000000	1680000000	2590000000	1840000000	1840000000	2100000000	2250000000
29	19	P	HFFtwo	M	0.19	0.42	17.43	1.77	11.26	0.53	1.08	12.02	8.69	16.36	13.04	3.94	55370.02	247725188.6	28693.65	545722.29	19738544.6	30063700.34	74363374.99	78977.82	1536884.96	122473887.4	8846.03	1509642.64	7669.43	158379879.7	670.22	277301335.5	108738304	11032765.35	22486.64	0.02	27519232.68	3377622.2	381730.72	24607287.3	711849.77	1550000000	1400000000	2000000000	2610000000	2490000000	2490000000	2680000000	3150000000
25	18	P	HFFtwo	F	0.29	0.5	11.38	1.14	4.73	2.17	0.91	16.51	7.19	10.29	6.42	5.47	55759.26	254135036.1	29081.12	682489	8738077.3	28194165.69	59674771.81	123668.36	1323175.48	132639536.7	9720.25	1457521.87	5507.2	164276731.6	964.75	266270964.5	122843113.1	9944722.41	23976.01	0.03	27884258.5	5213691.91	376723.79	13399917.19	433814.44	1530000000	1270000000	2050000000	2620000000	2280000000	2280000000	2500000000	3090000000
21	18	P	HFFtwo	F	0.13	0.39	13.13	1.26	8.03	0.67	0.2	12.62	8.51	9.3	10	4.29	31965.97	255648359.8	22868.28	481469.31	30500080.78	21540015.57	55485974.61	118494.49	1324194.73	124591238.7	7389.68	1242484.58	5563.96	150284649	1091.22	247901654.1	112359172.1	9102954.62	22186.24	0.03	22849746.68	2758289.13	284173.53	18397626.31	552407.12	1165000000	987000000	1905000000	2335000000	2235000000	2235000000	2585000000	2820000000
19	20	P	HFFtwo	M	0.09	0.3	13.36	0.66	6.98	0.45	1.1	11.13	8.1	10.01	8.81	3.55	28286.77	269633413.6	29996.4	1035048.57	32845957.3	24198127.18	87703524.63	133919.76	1485553.7	133853933.2	10590.25	1721120.34	6736.83	161341796.4	268.82	269061980.3	119888613.9	12279189.38	24566.87	0.03	30514327.66	3591290.61	338739.18	21796106.18	631050.81	1100000000	990000000	1800000000	2230000000	2250000000	2250000000	2490000000	2460000000
[truncated: 59 more columns]
