# Supplementary material for: %polynova_2way: A SAS macro for implementation of mixed models for metabolomics data
Source: PLoS One. 2020 Dec 15;15(12):e0244013. doi: 10.1371/journal.pone.0244013 (PMC7737964; doi:10.1371/journal.pone.0244013)
Supplement: S1 Code — (SAS) [file pone.0244013.s002.sas]

/* SAS Macro for Rodrigo Manj */


%let path = /folders/myfolders/RM/Data;
%let respath = /folders/myfolders/RM/Results;
%let normgraphpath = /folders/myfolders/RM/Results;
%let fitgraphpath = /folders/myfolders/RM/Results;

libname ss "&path"; 

/* Clear Work Directory */
%macro clearWORK();
proc datasets library = work kill memtype = data;
run;
quit;
%mend;

%macro ODSOff();
ods graphics off;
ods exclude all;
ods noresults;
%mend;

%macro ODSOn(); 
ods graphics on;
ods exclude none;
ods results;
%mend;

/* Manj Macro */
%macro polynova_1way(
	raw_dsetin 	 		= 
	,pval_adjust	 	= 
	,normtrans	 		= 
    ,excludevars  		=
    ,ignorevars      	=
    ,treatment_var		= 
    ,class_statement 	= 
	,model_vars 		= 
	,random_statement 	= 
	,pairwise_adjust 	=
);

	data _null_;
		call symputx("dsetin", scan(scan("&raw_dsetin", -1, "\|/"), 1, "."));
	run;

	proc import 
		datafile = "&raw_dsetin"
		out = &dsetin
		dbms = csv
		replace;
	run;
	
	data ss.&dsetin;
		set &dsetin;
		
		%if %length(&ignorevars) > 0 %then %do;
			drop &ignorevars;
		%end;
	run;
	
	data &dsetin;
		set ss.&dsetin;
	run;
	
	/* Transpose Dataset */
	/** Get Column Names **/
	proc contents data = &dsetin out = meta (keep = NAME) noprint;
	run;
	proc sql noprint;
  		select distinct lowcase(NAME) into : name_list separated by ' ' from meta where indexw(lowcase("&excludevars"), lowcase(NAME)) = 0;
	quit;

	proc sort data = &dsetin out = dssorted;
	by &excludevars;
	run;

 	proc transpose data = dssorted out = ds_long name = Response; 
  	var &name_list;
	by &excludevars;
	run;  

	data dsetin_long;
	set ds_long;
	rename COL1 = Value;
	run;	

	/* Transformation to Help Normality */
	%if &normtrans = 1 %then %do;
		data newdsetin;
			set dsetin_long;
			Value = log(Value);
		run;
	%end;
	%else %if &normtrans = 2 %then %do;
		data newdsetin;
			set dsetin_long;
			Value = sqrt(Value);
		run;
	%end;
	%else %if &normtrans = 0 %then %do;
		data newdsetin;
			set dsetin_long;
		run;
	%end;

	proc sort data = newdsetin;
	by Response;
	run;
	proc sort data = dsetin_long out = sortdsetin;
	by Response;
	run;

	/* Mixed Model, with Least Squares Means and Standard Errors */
	proc mixed data = newdsetin;
		by Response;
		class &class_statement;
		model Value = &model_vars / ddfm=KENWARDROGER outpm=resids residual;
		
		%if %length(&random_statement) > 1 %then %do;
			random &random_statement;
		%end;
		
		lsmeans &model_vars / adjust = &pairwise_adjust cl;
		ods output Tests3 = tests3table_all Diffs = LSdiffs LSMEANS = mixed_means;
	run;
	
	/* Normality Test */
	%ODSOn;
	ods _all_ close;
	ods pdf file = "&normgraphpath./NormalityOutput.pdf";
	proc univariate data = resids normaltest plot;
		var resid;
		by Response;
		ods output TestsForNormality = normaltests;
	run;
	ods pdf close;
	%ODSOff;
		
	/* Fitted vs. Residual Graphs */
	proc rank data = resids normal = blom out = residquants;
	var resid;
	by Response;
	ranks resid_quant;
	run;
	%ODSOn;
	ods _all_ close;
	ods pdf file = "&fitgraphpath./Fitted_versus_Resid.pdf";
	proc sgplot data = residquants;
		scatter x = resid y = Pred;
		by Response;
		yaxis label="Fitted Values";
	run;
	ods pdf close;
	%ODSOff;
		
	data normaltests_all;
	set normaltests;
	rename Test = testname;
	run;

	data lsdifftemp;
	set LSdiffs;
	difflvls = compress(cat("D", Effect, "_", &treatment_var, "_", _&treatment_var));
	run;

	proc transpose data = lsdifftemp out = transLSdiff name = Statistic;
	by Response;
	id difflvls;
	var Probt Adjp;
	run;

	data LSdiffdata;
	length Response $50;
	set transLSdiff;
	drop _LABEL_;
	run;

	proc sort data = tests3table_all;
	by Response;
	run;
			
	data tests2main1;
		set tests3table_all;
		rename ProbF = RAW_P Response = Test;
		keep Response Effect ProbF testnum;
		by Response;
		
		if first.Response then testnum + 1;
	run;
	
	/* Backtransformed LSMeans */	
	data sub_mixed_means;
	set mixed_means;
	%if &normtrans = 1 %then %do;
		Estimate = exp(Estimate);
		lower = exp(lower);
		upper = exp(upper);
	%end;
	%else %if &normtrans = 2 %then %do;
		Estimate = Estimate**2;
		lower = lower**2;
		upper = upper**2;
	%end;
	
	metric = "Estimate";
	value = Estimate;
	eff12 = compress(cat("LSMEAN_", &treatment_var, "_Estimate"));
	output;
	
	metric = "CI_Lower";
	value = Lower;
	eff12 = compress(cat("LSMEAN_", &treatment_var, "_CILower"));
	output;
	
	metric = "CI_Upper";
	value = Upper;
	eff12 = compress(cat("LSMEAN_", &treatment_var, "_CIUpper"));
	output;	
	
	keep Response eff12 metric value;
	run;
	
	proc transpose data = sub_mixed_means out = wide_sortdsetin_means;
	by Response;
	id eff12;
	var value;
	run;

	/* PROC MULTTESTS */
	%if &pval_adjust = 1 %then %do;
		proc multtest inpvalues = tests2main1 fdr;
		ods output pValues = tests3main1pvals;
		run;
		
		proc datasets library = work noprint;
		modify tests3main1pvals;
			rename FalseDiscoveryRate = Adjusted_Pvalue;
		run;
	%end;
	%else %if &pval_adjust = 2 %then %do;
		proc multtest inpvalues = tests2main1 bonferroni;
		ods output pValues = tests3main1pvals;
		run;
		
		proc datasets library = work noprint;
		modify tests3main1pvals;
			rename Bonferroni = Adjusted_Pvalue;
		run;
	%end;


	/* Merge and Sort Effect 1 Tests */
	proc sql;
		create table temp1 as
		select l.Test, l.Effect, r.Raw, r.Adjusted_Pvalue
		from tests2main1 as l
		inner join tests3main1pvals as r
		on l.testnum = r.Test
		;

		create table temp11 as
		select l.*, r.pValue, r.testname
		from temp1 as l
		inner join normaltests_all as r
		on l.Test = r.Response
		where r.testname = "Kolmogorov-Smirnov" | r.testname = "Shapiro-Wilk"
		;
	quit;
	
	proc transpose data = temp11 out = transtemp11;
	var pValue;
	id testname;
	by test effect raw Adjusted_Pvalue;
	run;
	
	data main1fdr;
	set transtemp11;
	drop _NAME_ _LABEL_;
	run;

	proc sort data = main1fdr;
	by Adjusted_Pvalue Raw;
	run;
	
	/* LS Differences Results */
	data finalLSdiffdata;
	set LSdiffdata;
	if Statistic = "Probt" then Statistic = "P-value";
	else if Statistic = "Adjp" then Statistic = "Tukey";
	run;


	/* Rename Variables */
	data final1fdr;
	retain Test;
	set main1fdr;
	rename Test = Response
			Raw = Raw_Pvalue;
	drop _LABEL_;
	run;
	
	/* Create Merged Results Dataset Report */
	proc contents data = final1fdr out = meta (keep = NAME) noprint;
	run;
	proc sql noprint;
  		select distinct lowcase(NAME) into : fdr_name_list separated by ' ' from meta where indexw(lowcase("Response Effect"), lowcase(NAME)) = 0;
	quit;
	
	proc contents data = finalLSdiffdata out = meta (keep = NAME) noprint;
	run;
	proc sql noprint;
  		select distinct lowcase(NAME) into : lsdiff_name_list separated by ' ' from meta where indexw(lowcase("Response Statistic"), lowcase(NAME)) = 0;
	quit;
	
	proc sort data = final1fdr;
	by Response;
	run;

	proc sort data = finalLSdiffdata;
	by Response Statistic;
	run;
	
	/* Transpose LSdiff dataset to have one row per Response */
	proc transpose data = finalLSdiffdata out = longerLSdiffdata name = Effect;
	by Response Statistic;
	var &lsdiff_name_list;
	run;
	
	proc transpose data = longerLSdiffdata out = wideLSdiffdata;
	by Response;
	id Statistic Effect;
	var col1;
	run;
	
	data allres;
	merge final1fdr (drop = effect)
			wide_sortdsetin_means (drop = _name_)
			wideLSdiffdata (drop = _name_);
	by Response;
	run;
	
	proc sort data = allres;
	by raw_pvalue;
	run;
%mend;

%macro export_mixed_res(name=,trans=,adjust=,singlefile=TRUE);
	
	%if &singlefile = TRUE %then %do;
		proc export data = allres
			outfile = "&respath/&trans._&adjust._&name._AllResults.csv"
			dbms = CSV
			replace;
		run;
	%end;
	
	%else %do;
		proc export data = final1fdr
			outfile = "&respath/&trans._&adjust._&name._&treatment_var..csv"
			dbms = CSV
			replace;
		run;
		proc export data = finalLSdata
			outfile = "&respath/&trans._&adjust._&name._LS.csv"
			dbms = CSV
			replace;
		run;
		proc export data = finalLSdiffdata
			outfile = "&respath/&trans._&adjust._&name._LSdiffs.csv"
			dbms = CSV
			replace;
		run;
	%end;
%mend;

/* Changes to the macro parameters should be made in the call to the macro below. 
   Please note the meaning and descriptions of each macro parameter in the call below.
*/

%ODSOff;
options nonotes;
%polynova_1way(
	raw_dsetin 	 		= /folders/myfolders/RM/Data/Plasma.csv		/* Name of input dataset; Assumes this is path to CSV file including file name */
	,pval_adjust	 	= 1 										/* P-value adjustment method (option for PROC MULTTEST): 1 (FDR), 2 (bonferroni) */
	,normtrans	 		= 1 										/* Transformation for Normality: 0 (None), 1 (Log), 2 (square root) */
    ,excludevars  		= tto pig pen 								/* Names of variables not to use as response */
    ,ignorevars      	= 											/* Names of variables not used in model at all */
    ,treatment_var		= tto 										/* Name of the treatment variable in your dataset */
    ,class_statement 	= tto pen									/* Class statement variables for PROC MIXED */
	,model_vars 		= tto										/* Variables for model statement in PROC MIXED */
	,random_statement 	= 0											/* Random statement syntax for PROC MIXED: 0 (doesn't include random statement), else specify syntax */
	,pairwise_adjust 	= tukey										/* Type of adjustment for pairwise comparisons in PROC MIXED: tukey , bon, dunnett, scheffe, sidak, simulate, smm */
	)
%export_mixed_res(name=plasma,trans=Log,adjust=fdr,singlefile=TRUE);
%ODSOn;
